# Supplementary material for: Effects of individual base-pairs on in vivo target search and destruction kinetics of bacterial small RNA
Source: Nat Commun. 2021 Feb 8;12:874. doi: 10.1038/s41467-021-21144-0 (PMC7870926; doi:10.1038/s41467-021-21144-0)
Supplement: Supplementary file 4 — Source Data [file 41467_2021_21144_MOESM4_ESM.xlsx]

## Sheet: Fig. 2c
Inferred mean GFP (arb. units)	Counts
37.5	0
62.5	3
87.5	0
112.5	4
137.5	3
162.5	7
187.5	12
212.5	18
237.5	39
262.5	39
287.5	64
312.5	71
337.5	56
362.5	45
387.5	25
412.5	31
437.5	24
462.5	15
487.5	15
512.5	10
537.5	9
562.5	9
587.5	8
612.5	4
637.5	6
662.5	12
687.5	3
712.5	9
737.5	3
762.5	4
787.5	8
812.5	5
837.5	8
862.5	4
887.5	4
912.5	8
937.5	5
962.5	2
987.5	1
1012.5	3
1037.5	5
1062.5	4
1087.5	3
1112.5	4
1137.5	3
1162.5	1
1187.5	3
1212.5	2
1237.5	0
1262.5	0
1287.5	3

## Sheet: Fig. 2d
	G	U	U	G	A	C	U	U	G	C	C	U	G	C	A	U	C	A	U	G	U	G	U	G	A	C	U	G	A	G	U	A	U	U	G	G	U	G	U	A	A	A	A	U	C	A	C	C	C
G	NaN	-0.400556	-0.265962	NaN	-0.645119	-0.732468	-0.365298	0.120717	NaN	-0.389379	-0.317488	-0.205806	NaN	-0.255948	-0.473476	0.0270907	NaN	-0.344432	-0.26573	NaN	-0.0950464	NaN	-0.743205	NaN	-0.273184	-0.192103	-0.26757	NaN	0.392833	NaN	-0.445084	0.466894	0.40069	2.28715	NaN	NaN	-0.482794	NaN	-0.0774865	0.044785	-0.568466	-0.107817	0.187743	-1.04759	-0.299865	-0.130707	-0.127075	-0.339772	-0.574628
C	-0.704524	-0.343252	-0.454799	-0.737395	-0.145479	NaN	-0.435965	-0.48833	-0.460871	NaN	NaN	-0.38229	-0.651239	NaN	-0.505952	-0.558934	NaN	-0.551123	-0.520618	-0.96116	-0.965916	-0.0590788	-0.172836	-0.265772	-0.707926	NaN	-0.296387	0.638293	1.27218	1.62415	-0.423573	-0.438505	0.157898	0.151652	-0.488819	0.00207704	0.618852	0.176272	-0.539097	-0.519274	-0.371698	-0.417921	-0.57445	0.547535	NaN	-0.119532	NaN	NaN	NaN
U	-0.245168	NaN	NaN	-0.140277	-0.467385	-0.782613	NaN	NaN	0.531266	-0.345138	-0.847325	NaN	-0.418178	-0.276341	-0.651914	NaN	-0.510417	-0.108509	NaN	-0.723829	NaN	-0.384686	NaN	-0.40468	-0.48101	-0.0205969	NaN	1.68443	-0.0754166	1.43838	NaN	-0.526286	NaN	NaN	0.599915	0.255905	NaN	0.238406	NaN	-0.289311	-0.355057	-0.565732	-0.944576	NaN	-0.635588	0.46287	0.785103	-0.324459	-0.461515
A	-0.442239	-0.643018	-0.555018	0.0261688	NaN	-0.845855	-0.0502856	-0.465341	-0.462331	-0.492288	-0.468784	-0.441455	-0.50648	-0.520859	NaN	-0.79732	-0.93242	NaN	-0.237116	-0.653212	-0.676895	-0.719287	-0.93666	-0.56998	NaN	-0.189475	0.538971	1.16685	NaN	-0.410562	-0.153421	NaN	0.0606103	0.306845	-0.181952	-0.0925266	0.919968	-0.0380827	-0.474581	NaN	NaN	NaN	NaN	-0.442522	0.00106492	NaN	-0.290436	-0.00737162	-0.436445
[truncated: 57 more columns]

## Sheet: Fig. 3a
Rep 1					Rep 2					Rep 3					Rep 4
	OD600	Time	OD420	Miller units		OD600	Time	OD420	Miller units		OD600	Time	OD420	Miller units		OD600	Time	OD420	Miller units		Average Miller Units	St. Deviation	St. Error
(pZA31R) vector	0.485	1.5	1.267	3483.16		0.488	1.5	1.379	3767.76		0.442	1	0.856	3873.3		0.461	1	1.027	4455.53		3894.94	408.439	204.22
(pZAMB1) WT	0.495	1.5	0.09	242.424		0.47	1.5	0.065	184.397		0.49	1	0.134	546.939		0.422	1	0.043	203.791		294.388	170.086	85.043
A177T	0.491	1.5	0.251	681.602		0.474	1.5	0.242	680.731		0.436	1	0.219	1004.59		0.446	1	0.146	654.709		755.407	166.588	83.2939
G178T	0.474	1.5	0.575	1617.44		0.476	1.5	0.577	1616.25		0.424	1	0.353	1665.09		0.446	1	0.337	1511.21		1602.5	64.9717	32.4858
G178A	0.455	1.5	0.509	1491.58		0.479	1.5	0.666	1853.86		0.436	1	0.414	1899.08		0.439	1	0.276	1257.4		1625.48	305.738	152.869
G184A	0.463	1.5	0.412	1186.47		0.486	1.5	0.443	1215.36		0.427	1	0.31	1451.99		0.435	1	0.223	1025.29		1219.78	175.953	87.9766
G215A	0.468	1.5	1.036	2951.57		0.5	1.5	1.059	2824		0.384	1	0.722	3760.42		0.433	1	0.857	3958.43		3373.6	569.159	284.579
T224G	0.489	1.5	0.893	2434.9		0.481	1.5	1.035	2869.02		0.439	1	0.45	2050.11		0.442	1	0.406	1837.1		2297.79	454.122	227.061
T224A	0.513	1.5	0.686	1782.98		0.461	1.5	0.65	1879.97		0.406	1	0.329	1620.69		0.435	1	0.29	1333.33		1654.24	239.189	119.595
		Average Miller Units	St. Error
	(pZA31R) vector	3894.94	204.22
	(pZAMB1) WT	294.388	85.043
	A177T	755.407	83.2939
	G178T	1602.5	32.4858
	G178A	1625.48	152.869
	G184A	1219.78	87.9766
	G215A	3373.6	284.579
	T224G	2297.79	227.061
	T224A	1654.24	119.595

## Sheet: Fig. 3c and 3d
TOTAL																	Replicate 1					Replicate 2							total/5S
	NO.	PSL	Area (mm2)	PSL-BG	Ratio	% of Grp	PSL/mm2	(P-B)/mm2	Min.	Max.	S.D.	Info				lane label	lane	total band density	5S	total/5S		lane	total band density	5S	total/5S				average	st dev	st error
	1	13511.6	451.2	2999.18	-------	0.38	29.95	6.65	0.14	6.52	0.59					vector (pZA31R)	1	2999.18	385.71	7.77574		10	884.35	271.27	3.26004				5.51789	3.19308	2.25785
	2	80255.1	451.2	69742.6	-------	8.88	177.87	154.57	0.17	286.62	25.43					SgrS (pZAMB1)	2	69742.6	352.54	197.829		11	68225.7	274.68	248.383				223.106	35.7468	25.2768
	3	76716.3	451.2	66203.9	-------	8.43	170.03	146.73	0.13	261.04	23.2					SgrS A177T	3	66203.9	322.57	205.239		12	63500.5	285.22	222.637				213.938	12.3024	8.69909
	4	78102.9	451.2	67590.4	-------	8.61	173.1	149.8	0.1	246.08	22.29					SgrS G178T	4	67590.4	331.15	204.108		13	76070.6	246.89	308.115				256.112	73.5442	52.0036
	5	65823.3	451.2	55310.9	-------	7.04	145.89	122.59	0.16	170.61	17.2					SgrS G178A	5	55310.9	264.07	209.455		14	64532.4	285.9	225.717				217.586	11.4985	8.13068
	6	53592.2	451.2	43079.7	-------	5.49	118.78	95.48	0.15	138.21	13.06					SgrS G184A	6	43079.7	182.68	235.821		15	36842.7	220.97	166.732				201.276	48.8533	34.5445
	7	35197.1	451.2	24684.6	-------	3.14	78.01	54.71	0.19	48.24	4.58					SgrS G215A	7	24684.6	186.86	132.102		16	27485.3	173.98	157.98				145.041	18.2984	12.9389
	8	36592.8	451.2	26080.3	-------	3.32	81.1	57.8	0.12	38.46	4.46					SgrS T224G	8	26080.3	199.42	130.781		17	25855.2	257.26	100.502				115.641	21.4103	15.1393
	9	41167.1	451.2	30654.7	-------	3.9	91.24	67.94	0.18	53.28	6.27					SgrS T224A	9	30654.7	205.21	149.382		18	35497.1	254.14	139.676				144.529	6.86344	4.85318
	10	11396.8	451.2	884.35	-------	0.11	25.26	1.96	0.11	6.51	0.51
	11	78738.2	451.2	68225.7	-------	8.69	174.51	151.21	0.2	252.12	23.42
	12	74013	451.2	63500.5	-------	8.09	164.04	140.74	0.18	238.46	20.43
	13	86583.1	451.2	76070.6	-------	9.69	191.9	168.6	0.19	214.72	21.49
	14	75044.9	451.2	64532.4	-------	8.22	166.32	143.02	0.17	207.2	20.36
	15	47355.2	451.2	36842.7	-------	4.69	104.95	81.65	0.14	125.79	11.53
	16	37997.8	451.2	27485.3	-------	3.5	84.21	60.92	0.13	60.38	5.38
	17	36367.6	451.2	25855.2	-------	3.29	80.6	57.3	0.23	51.09	4.48
	18	46009.6	451.2	35497.1	-------	4.52	101.97	78.67	0.22	86.2	8.39
	19	10512.5	451.2	-------	-------	-------	23.3	-------	0.1	2.94	0.35	B
READTHROUGH
	NO.	PSL	Area (mm2)	PSL-BG	Ratio	% of Grp	PSL/mm2	(P-B)/mm2	Min.	Max.	S.D.	Info
	1	6432.04	216	380.74	-------	0.06	29.78	1.76	0	3.53	0.49
	2	11715.8	216	5664.5	-------	0.84	54.24	26.22	0	22.17	2.65						Replicate 1						Replicate 2
	3	14197.5	216	8146.25	-------	1.21	65.73	37.71	0.13	38.31	4.25					lane label	lane	readthrough band density	lane	termination band density	5S			readthrough band density		termination band density	5S
	4	13266.5	216	7215.18	-------	1.07	61.42	33.4	0.14	28.83	3.38					vector (pZA31R)	1	380.74	19	856.62	385.71		10	0	28	650.8	271.27
	5	12618.6	216	6567.32	-------	0.98	58.42	30.4	0.16	23.79	2.72					SgrS (pZAMB1)	2	5664.5	20	57012.8	352.54		11	9140.14	29	52064.2	274.68
	6	12572.6	216	6521.28	-------	0.97	58.21	30.19	0.15	24.86	2.99					SgrS A177T	3	8146.25	21	50774.8	322.57		12	7863.01	30	46278.9	285.22
	7	18094.9	216	12043.6	-------	1.79	83.77	55.76	0.21	48.24	5.82					SgrS G178T	4	7215.18	22	52415.2	331.15		13	13666.8	31	52967.6	246.89
	8	17116.8	216	11065.5	-------	1.65	79.24	51.23	0.18	32.74	4.05					SgrS G178A	5	6567.32	23	41300.7	264.07		14	5914.04	32	49728.7	285.9
	9	15253.3	216	9202.04	-------	1.37	70.62	42.6	0.18	34.04	3.91					SgrS G184A	6	6521.28	24	30572	182.68		15	5631.39	33	26253	220.97
	10	5004.35	216	-------	-------	-------	23.17	-------	0.11	2.78	0.35					SgrS G215A	7	12043.6	25	5479.68	186.86		16	15892.3	34	5980.76	173.98
	11	15191.5	216	9140.14	-------	1.36	70.33	42.32	0.2	21	3.38					SgrS T224G	8	11065.5	26	9056.52	199.42		17	13799.4	35	6600.94	257.26
	12	13914.3	216	7863.01	-------	1.17	64.42	36.4	0.18	25.44	3.29					SgrS T224A	9	9202.04	27	15174.9	205.21		18	12961	36	16591.9	254.14
	13	19718.1	216	13666.8	-------	2.04	91.29	63.27	0.19	46.75	6.04																		(readthrough/5S)/(termination/5S)
	14	11965.4	216	5914.04	-------	0.88	55.4	27.38	0.17	18.85	2.61							readthrough/5S		termination/5S	(readthrough/5S)/(termination/5S)			readthrough/5S		termination/5S	(readthrough/5S)/(termination/5S)		average	st dev	st error
	15	11682.7	216	5631.39	-------	0.84	54.09	26.07	0.14	23.71	2.6							0.987115		2.22089				0		2.39909			0	0	0
	16	21943.6	216	15892.3	-------	2.37	101.59	73.58	0.2	60.38	6.9							16.0677		161.72	0.099355			33.2756		189.545	0.175555		0.137455	0.0538818	0.0381002
	17	19850.7	216	13799.4	-------	2.06	91.9	63.89	0.25	51.09	5.27							25.2542		157.407	0.160439			27.5682		162.257	0.169905		0.165172	0.00669347	0.004733
	18	19012.3	216	12961	-------	1.93	88.02	60	0.24	54.94	6.03							21.7883		158.282	0.137654			55.3558		214.539	0.258022		0.197838	0.0851126	0.0601837
	19	2111.7	44.8	856.62	-------	0.13	47.14	19.12	0.35	6.52	0.86							24.8696		156.401	0.159012			20.6857		173.937	0.118926		0.138969	0.0283452	0.0200431
	20	58267.8	44.8	57012.8	-------	8.49	1300.62	1272.61	2.51	286.62	65.09							35.6978		167.353	0.213309			25.4849		118.808	0.214504		0.213907	0.000845582	0.000597917
	21	52029.8	44.8	50774.8	-------	7.56	1161.38	1133.37	2.51	261.04	59.87							64.4525		29.3251	2.19786			91.3456		34.3761	2.65724		2.42755	0.324828	0.229688
	22	53670.3	44.8	52415.2	-------	7.81	1198	1169.98	3.1	246.08	55.45							55.4884		45.4143	1.22183			53.6397		25.6586	2.09051		1.65617	0.614256	0.434344
	23	42555.8	44.8	41300.7	-------	6.15	949.91	921.89	2.41	170.61	42.37							44.8421		73.9483	0.606398			50.9995		65.2866	0.781164		0.693781	0.123578	0.087383
	24	31827.1	44.8	30572	-------	4.55	710.43	682.41	1.37	138.21	32.38
	25	6734.77	44.8	5479.68	-------	0.82	150.33	122.31	0.78	24.79	4.57
	26	10311.6	44.8	9056.52	-------	1.35	230.17	202.15	0.89	38.46	8.56
	27	16430	44.8	15174.9	-------	2.26	366.74	338.73	1.12	53.28	13.37
	28	1905.88	44.8	650.8	-------	0.1	42.54	14.53	0.33	5.09	0.7
	29	53319.2	44.8	52064.2	-------	7.75	1190.16	1162.15	1.78	252.12	60.21							Replicate 1	Replicate 2
	30	47534	44.8	46278.9	-------	6.89	1061.03	1033.01	3.88	238.46	52.05					lane label	lane	5S band density	5S band density
	31	54222.7	44.8	52967.6	-------	7.89	1210.33	1182.31	4.52	214.72	51.08					vector (pZA31R)	A-1	385.71	271.27
	32	50983.8	44.8	49728.7	-------	7.41	1138.03	1110.02	4.45	207.2	49.5					SgrS (pZAMB1)	A-2	352.54	274.68
	33	27508.1	44.8	26253	-------	3.91	614.02	586	1.96	125.79	29.09					SgrS A177T	A-3	322.57	285.22
	34	7235.84	44.8	5980.76	-------	0.89	161.51	133.5	0.73	28.57	5.75					SgrS G178T	A-4	331.15	246.89
	35	7856.03	44.8	6600.94	-------	0.98	175.36	147.34	0.83	30.12	6.36					SgrS G178A	A-5	264.07	285.9
	36	17847	44.8	16591.9	-------	2.47	398.37	370.36	0.68	86.2	19.12					SgrS G184A	A-6	182.68	220.97
	37	1255.09	44.8	-------	-------	-------	28.02	-------	0.27	2.81	0.4	B				SgrS G215A	A-7	186.86	173.98
																SgrS T224G	A-8	199.42	257.26
5S control																SgrS T224A	A-9	205.21	254.14
	NO.	PSL	Area (mm2)	PSL-BG	Ratio	% of Grp	PSL/mm2	(P-B)/mm2	Min.	Max.	S.D.	Info
	1	29680.1	61.68	23790.5	-------	17.96	481.19	385.71	2.97	47.89	11.01
	1	23046.5	51.44	18134.7	-------	13.69	448.03	352.54	2.64	43.43	9.02
	1	22341	53.44	17238.3	-------	13.01	418.06	322.57	2.34	46.17	10.11
	1	21997.1	51.56	17073.9	-------	12.89	426.63	331.15	1.78	39.5	9.13
	1	21069.9	58.6	15474.4	-------	11.68	359.55	264.07	1.89	33.83	7.93
	1	15020.7	54	9864.47	-------	7.44	278.16	182.68	1.05	28.88	6.04
	1	14501.1	51.36	9597.03	-------	7.24	282.34	186.86	1.58	31.04	5.89
	1	15925.1	54	10768.9	-------	8.13	294.91	199.42	1.84	29.08	5.72
	1	15467.9	51.44	10556.2	-------	7.97	300.7	205.21	1.59	31.34	6.88
	2	19731.5	53.8	14594.4	-------	12.25	366.76	271.27	2.65	40.17	9.47
	2	18967.2	51.24	14074.5	-------	11.81	370.16	274.68	1.93	40.37	9.02
	2	20482.2	53.8	15345.1	-------	12.88	380.71	285.22	2.09	45.23	10.24
	2	20186.4	58.96	14556.6	-------	12.22	342.37	246.89	1.52	38.52	9.22
	2	17589.7	46.12	13185.9	-------	11.07	381.39	285.9	1.38	42.61	9.78
	2	17835.3	56.36	12453.7	-------	10.45	316.45	220.97	1.59	36.72	8.95
	2	14497.2	53.8	9360.06	-------	7.86	269.46	173.98	1.68	36.4	6.59
	2	18977.7	53.8	13840.6	-------	11.62	352.75	257.26	2.34	37.21	8.58
	2	16124.9	46.12	11721.1	-------	9.84	349.63	254.14	1.76	34.88	8.09
	3	5454.11	57.12	-------	-------	-------	95.49	-------	1.5	8.02	1.01	B
Bacterial strains encoding chromosomal ptsG'-'lacZ and harboring plasmids encoding SgrS or its A177U, G178U, G178A, G184A, G215A, U224A, U224G mutant variants were cultured overnight in MOPS Rich medium with 25 μg ml-1 chloramphenicol (Cm) and diluted 1:100 into fresh MOPS Rich medium containing Cm and 0.0005% L-arabinose. Cells were grown at 37°C with shaking to OD600~0.15 and 30 ng ml-1 anhydro…
References:
1	Aiba, H., Adhya, S. & de Crombrugghe, B. Evidence for two functional gal promoters in intact Escherichia coli cells. J Biol Chem 256, 11905-11910 (1981).
2	Schneider, C. A., Rasband, W. S. & Eliceiri, K. W. NIH Image to ImageJ: 25 years of image analysis. Nat Methods 9, 671-675, doi:10.1038/nmeth.2089 (2012).

## Sheet: Fig. 5a (1st panel)
Time (sec)	Ave. SgrS copy number per cell (full length Rnase E)	Std. error	Ave. SgrS copy number per cell (Rnase E mutant)	Std. error
0	1.17566	0.150773	2.17566	0.134505
120	39.1	10.457	49	11.98
240	60.4718	3.51593	80.4718	3.92534
360	89.23	9.98	115	9.76
480	107.589	5.689	135.258	4.956
600	117.429	8.13411	142.429	7.38713
900	148	10.2825	178	10.579
1200	169	8.68258	189.897	7.2568

## Sheet: Fig. 5a (2nd panel)
Time (sec)	Ave. ptsG mRNA copy number per cell (full length Rnase E)	Std. error	Ave. ptsG mRNA copy number per cell (Rnase E mutant)	Std. error
0	34.4428	1.29742	29.258	0.634508
120	32.0157	1.56598	28.2556	2.00002
240	24.0437	1.33507	28.6557	1.267
360	15.2659	2.5689	27.2658	1.5687
480	10.5628	1.25698	26.8975	1.12
600	7.37496	0.696094	26.5987	2.045
900	6.28974	2.56894	25.5985	1.82274
1200	5.625	1.98	25.2583	1.25896

## Sheet: Fig. 5a (3rd panel)
Time (sec)	Ave. complex copy number per cell (full length Rnase E)	Std. error	Ave. complex copy number per cell (Rnase E mutant)	Std. error
0	0	0	0.29258	0.2
120	0.55	0.1	0.565113	0.4
240	0.49	0.11	1.43278	0.4
360	0.3	0.07	2.45392	0.5
480	0.25	0.13	3.51878	0.4
600	0.22	0.16	3.74838	0.3
900	0.21	0.1	4.47973	0.2
1200	0.22	0.08	4.54649	0.2

## Sheet: Fig. 5b
0 min				2 min				4 min				6 min				8 min				10 min				15 min				20 min
SgrS copy number/cell	Relative Frequency (%)	ptsG mRNA copy number/cell	Relative Frequency (%)	SgrS copy number/cell	Relative Frequency (%)	ptsG mRNA copy number/cell	Relative Frequency (%)	SgrS copy number/cell	Relative Frequency (%)	ptsG mRNA copy number/cell	Relative Frequency (%)	SgrS copy number/cell	Relative Frequency (%)	ptsG mRNA copy number/cell	Relative Frequency (%)	SgrS copy number/cell	Relative Frequency (%)	ptsG mRNA copy number/cell	Relative Frequency (%)	SgrS copy number/cell	Relative Frequency (%)	ptsG mRNA copy number/cell	Relative Frequency (%)	SgrS copy number/cell	Relative Frequency (%)	ptsG mRNA copy number/cell	Relative Frequency (%)	SgrS copy number/cell	Relative Frequency (%)	ptsG mRNA copy number/cell	Relative Frequency (%)
7.5	100	7.5	2.04082	7.5	2.22222	7.5	6.66667	7.5	0	7.5	11.8343	7.5	0	7.5	23.6111	7.5	0	7.5	87.2483	7.5	0	7.5	90.5512	7.5	0	7.5	93.617	7.5	0	7.5	95.1219
22.5	0	22.5	29.5918	22.5	25.5556	22.5	44.4444	22.5	4.73373	22.5	72.1894	22.5	0	22.5	70.1389	22.5	0	22.5	10.0671	22.5	0	22.5	7.08661	22.5	0	22.5	3.19149	22.5	0	22.5	2.43902
37.5	0	37.5	52.0408	37.5	48.8889	37.5	23.3333	37.5	1.18343	37.5	14.7929	37.5	0	37.5	4.86111	37.5	0	37.5	2.68456	37.5	0	37.5	2.3622	37.5	0	37.5	3.19149	37.5	0	37.5	2.43902
52.5	0	52.5	16.3265	52.5	7.77778	52.5	25.5556	52.5	18.3432	52.5	0.59172	52.5	4.86111	52.5	1.38889	52.5	2.72109	52.5	0	52.5	2.65487	52.5	0	52.5	7.69231	52.5	0	52.5	0	52.5	0
67.5	0	67.5	0	67.5	0	67.5	0	67.5	36.0947	67.5	0.59172	67.5	2.08333	67.5	0	67.5	2.72109	67.5	0	67.5	7.9646	67.5	0	67.5	3.84615	67.5	0	67.5	5.88235	67.5	0
82.5	0	82.5	0	82.5	10	82.5	0	82.5	20.1183	82.5	0	82.5	34.7222	82.5	0	82.5	2.72109	82.5	0	82.5	3.53982	82.5	0	82.5	15.3846	82.5	0	82.5	5.88235	82.5	0
97.5	0	97.5	0	97.5	0	97.5	0	97.5	5.91716	97.5	0	97.5	30.5556	97.5	0	97.5	12.2449	97.5	0	97.5	2.65487	97.5	0	97.5	3.84615	97.5	0	97.5	5.88235	97.5	0
112.5	0	112.5	0	112.5	3.33333	112.5	0	112.5	4.14201	112.5	0	112.5	6.25	112.5	0	112.5	0	112.5	0	112.5	1.76991	112.5	0	112.5	0	112.5	0	112.5	5.88235	112.5	0
127.5	0			127.5	2.22222			127.5	4.14201			127.5	6.25			127.5	44.2177			127.5	15.9292			127.5	15.3846			127.5	14.7059
142.5	0			142.5	0			142.5	0			142.5	4.16667			142.5	17.0068			142.5	26.5487			142.5	19.2308			142.5	8.82353
157.5	0			157.5	0			157.5	4.14201			157.5	6.94444			157.5	2.04082			157.5	23.8938			157.5	11.5385			157.5	11.7647
172.5	0			172.5	0			172.5	0			172.5	2.77778			172.5	0			172.5	6.19469			172.5	3.84615			172.5	11.7647
187.5	0			187.5	0			187.5	1.18343			187.5	1.38889			187.5	9.52381			187.5	2.65487			187.5	11.5385			187.5	14.7059
202.5	0			202.5	0			202.5	0			202.5	0			202.5	6.80272			202.5	6.19469			202.5	7.69231			202.5	14.7059

## Sheet: Fig. 5c (1st panel)
Time (sec)	Ave. SgrS copy number per cell (full length Rnase E)	Std. error	Ave. SgrS copy number per cell (Rnase E mutant)	Std. error
0	17.5417	2.41221	18.5417	0.145077
120	41.7143	3.88648	47.7143	10.457
240	58.0882	6.1949	68.0882	3.51593
360	70.0606	6.00146	80.0606	10.56
480	72.375	6.42069	82.375	5.689
600	71.4667	5.96845	91.4667	8.38713
900	73.7586	5.50294	93.7586	9.2568
1200	76.1923	6.3452	96.1923	8.58

## Sheet: Fig. 5c (2nd panel)
Time (sec)	Ave. ptsG mRNA copy number per cell (full length Rnase E)	Std. error	Ave. ptsG mRNA copy number per cell (Rnase E mutant)	Std. error
0	37.9643	4.78699	29.5679	0.507003
120	31.7857	2.30502	28.6324	2.008
240	30.6471	1.86114	27.8964	1.256
360	26.4545	2.28387	27.1247	1.467
480	23.9688	2.1426	26.5468	1.251
600	21.0667	1.5484	26.4658	2.0545
900	20.3793	1.16248	25.7895	1.95874
1200	18.8462	1.68951	25.6498	1.586

[truncated: 116 more sheets: Fig. 5c (3rd panel), Fig. 5d, Fig. 5e (1st panel), Fig. 5e (2nd panel), Fig. 5e (3rd panel), Fig. 5f, Fig. 5g (1st panel), Fig. 5g (2nd panel), Fig. 5g (3rd panel), Fig. 5h, Fig. 6a, Fig. 6b, Fig. 6c, Fig. 6d, Fig. 6e, Fig. 6f, Fig. 6g, Fig. S25, Fig. S26c (1st panel), Fig. S26c (2nd panel) …]
